# Supplementary material for: Efficacy and Tolerance of Antipsychotics Used for the Treatment of Patients Newly Diagnosed with Schizophrenia: A Systematic Review and Meta-Analysis
Source: Pharmacy (Basel). 2023 Nov 10;11(6):175. doi: 10.3390/pharmacy11060175 (PMC10661248; doi:10.3390/pharmacy11060175)
Supplement: Supplementary file 1 [file pharmacy-11-00175-s001.zip]

Archive with 1 entries (1 files):
- pharmacy-2642602-supplementary.pdf
